# Supplementary material for: Convergent Total Synthesis of PM742 and SAR-Guided Development of the Clinical Candidate PM534
Source: Mar Drugs. 2026 May 7;24(5):167. doi: 10.3390/md24050167 (PMC13208196; doi:10.3390/md24050167)
Supplement: Supplementary file 1 [file marinedrugs-24-00167-s001.zip]

Archive with 1 entries (1 files):
- marinedrugs-4250276-supplementary.pdf
